# Supplementary material for: Making stratigraphy in the Anthropocene: climate change impacts and economic conditions controlling the supply of sediment to Lake Geneva
Source: Sci Rep. 2019 Jul 2;9:8904. doi: 10.1038/s41598-019-44914-9 (PMC6606593; doi:10.1038/s41598-019-44914-9)
Supplement: Supplementary file 1 — Dataset 1 [file 41598_2019_44914_MOESM1_ESM.xlsx]

## Sheet: Figure 2
Data from Figure 2 : Mass Accumulation Rates
gcm-2yr-1
Core	Period	n	Rate	Standard deviation			Core	Period	n	Time	Distance	Rate	Standard deviation
KK1	1954-1964	10	0.13	0.07			KK1	1954-1964	10	1	5	0.13	0.07
	1964-1986	22	0.09	0.03			TS-4	1954-1964	10	1	4	0.89	0.1
	1986-2013	17	0.22	0.02			TS-9	1954-1964	10	1	3	0.59	0.09
TS-4	1954-1964	10	0.89	0.1			TS-8	1954-1964	10	1	2	0.85	0.14
	1964-1986	22	0.11	0.03			KK1	1964-1986	22	2	5	0.09	0.03
	1986-2013	17	0.32	0.02			TS-4	1964-1986	22	2	4	0.11	0.03
TS-9	1954-1964	10	0.59	0.09			TS-9	1964-1986	22	2	3	0.19	0.05
	1964-1986	22	0.19	0.05			TS-8	1964-1986	22	2	2	0.34	0.06
	1986-2013	17	0.53	0.03			TS-14	1964-1986	22	2	1	0.5	0.06
TS-8	1954-1964	10	0.85	0.14			KK1	1986-2013	17	3	5	0.22	0.02
	1964-1986	22	0.34	0.06			TS-4	1986-2013	17	3	4	0.32	0.02
	1986-2013	17	0.61	0.03			TS-9	1986-2013	17	3	3	0.53	0.03
TS-14	1954-1964	10	Not available				TS-8	1986-2013	17	3	2	0.61	0.03
	1964-1986	22	0.5	0.06			TS-14	1986-2013	17	3	1	1.21	0.04
	1986-2013	17	1.21	0.04

## Sheet: Figure 3 and 4
Data from Figure 3
	3a	3b	3c	3d	3e	3f	3f
Data	Mean Annual Temperature	Mean annual suspended sediment concentration	Annual suspended sediment load	Mean Annual Discharge	Volume sediment mined from the river	No. flushes per year, Zone I, Figure 1a	No. flushes per year, Zone I, Figure 1a
	Degree C	mgL-1	Tyr-1	m3s-1	Tyr-1	Maximum	Minimum
1974	0.36931	138.164	1.09593e+06	144.125
1975	1.22062	127.892	1.23541e+06	186.849
1976	0.672917	92.8526	558862	127.536
1977	0.774788	146.186	1.41568e+06	195.207		63	63
1978	0.414738	116.198	1.30142e+06	190.372		44	44
1979	0.607531	120.913	1.22384e+06	183.917		51.6	51.6
1980	-0.043031	93.4381	1.04764e+06	207.286		71.2	71.2
1981	0.433587	154.483	1.71253e+06	212.663		172	172
1982	1.27361	123.547	1.41454e+06	220.438		191.6	191.6
1983	1.67519	146.306	1.72512e+06	209.772		148.9	148.9
1984	0.00467616	91.7027	822926	167.826		119.8	119.8
1985	0.665613	147.138	1.41521e+06	191.409		98.4	98.4
1986	0.84629	127.709	1.37494e+06	196.587		152.6	152.6
1987	1.08569	200.138	2.46607e+06	202.281		177.2	177.2
1988	1.44654	180.913	1.80107e+06	211.703		200	200
1989	2.30138	120.59	945956	163.839	298735	149	149
1990	1.89977	163.345	1.29239e+06	179.28	337530	186	186
1991	1.37877	138.2	1.26691e+06	177.103	340772	247	247
1992	2.10804	202.429	1.91573e+06	180.972	304858	204	204
1993	1.60744	176.468	1.67869e+06	190.593	339554	129	129
1994	2.5724	211.28	2.11297e+06	215.628	374340	131	131
1995	1.35034	154.663	1.64679e+06	216.245	446038	130	130
1996	1.05717	81.6006	531179	147.698	423862	101	101
1997	2.3734	111.791	903836	183.992	390786	132	132
1998	1.78583	126.168	1.02125e+06	170.441	369652	91	91
1999	1.61825	128.824	1.56293e+06	227.156	374557	126	126
2000	2.1734	159.935	2.3284e+06	187.276	457392	117	117
2001	1.7574	181.941	1.95755e+06	212.755	410593	96	96
2002	2.1925	115.853	1.13415e+06	181.181	409255	106	106
2003	2.57279	141.069	1.45883e+06	193.665	377963	286	286
2004	1.70682	109.33	872168	166.1	460567	146	146
2005	1.22926	118.881	981895	160.823	490161	160	160
2006	2.25784	78.942	649866	174.971	537749	170	170
2007	2.18905	80.7768	778195	187.776	640662	185	185
2008	1.84525	75.8315	758758	184.589	522705	139	126.5
2009	1.9073	76.3003	690709	182.444	506250	149	128.5
2010	0.805603	163.245	1.5011e+06	176.481	599062	360	349
2011	2.9923	275.742	2.00636e+06	149.519	593939	451	435
2012	2.14449	335.369	3.73507e+06	195.744	565618	353	342
2013	1.51136	242.667	2.79702e+06	198.92	610926	333	326.5
2014	2.49091	146.647	1.22319e+06	168.381	599898	297	284.5
